# Supplementary material for: Data on large cardamom transcriptome associated with Chirke disease
Source: Data Brief. 2020 Jan 7;29:105047. doi: 10.1016/j.dib.2019.105047 (PMC6970142; doi:10.1016/j.dib.2019.105047)
Supplement: Multimedia component 1 [file mmc1.xml]

<?xml version="1.0" encoding="utf-8" standalone="no"?>
<data>
  <datasets>
    <author>sabu@jntbgri.res.in;sabuknair@gmail.com</author>
    <type>1</type>
    <dataset>
      <name>Large cardamom Chirke disease RNAseq data</name>
      <caption />
      <description>The dataset contains raw sequencing data obtained through transcriptome sequencing of leaf samples of large cardamom (Amomum subulatum Roxburg). The data files were deposited at NCBI SRA database under project accession no. PRJNA369131.</description>
      <filetype>
        <name />
      </filetype>
      <filesize />
      <source>0</source>
      <sourcename>Original Data</sourcename>
      <access>
        <type>1</type>
        <name>Data available in data repository</name>
        <reponame>NCBI</reponame>
        <PersistentId />
        <deeplinkurl>https://www.ncbi.nlm.nih.gov/bioproject/PRJNA369131</deeplinkurl>
      </access>
    </dataset>
  </datasets>
</data>
